# Supplementary material for: Convergent evolution of hexenal isomerases in Lepidoptera and plants
Source: Nat Ecol Evol. 2026 Feb 27;10(4):807–19. doi: 10.1038/s41559-026-02999-2 (PMC13076199; doi:10.1038/s41559-026-02999-2)
Supplement: Supplementary file 7 — Statistical source data and unprocessed western blot image. [file 41559_2026_2999_MOESM7_ESM.xlsx]

## Sheet: Fig. 1b-e
Species	Target gene CT value	Housekeeping gene CT value		Species	Target gene CT value	Housekeeping gene CT value		Species	Target gene CT value	Housekeeping gene CT value		Species	Target gene CT value	Housekeeping gene CT value
B. mori	NP_001177919 (BmHi-1)	BmGAPDH		M. sexta	MsHi-1	MsUbi		C. Virescens	PCG70657 (CvHi-1)	CvEif4a		D. plexippus	DpHi-1	DpEf1a
FB_1	ND	23.9197		FB_1	33.0397	16.9682		FB_1	33.2093	20.5097		FB_1	20.4871	14.9079
FB_2	ND	20.1273		FB_2	19.56	16.4476		FB_2	32.5524	20.2096		FB_2	22.2678	13.9652
FB_3	ND	18.254		FB_3	32.7527	17.2161		FB_3	31.9562	19.5101		FB_3	20.1703	14.4185
Gut_1	33.3564	18.4466		Gut_1	34.2131	22.0262		Gut_1	32.0075	21.4176		FB_4	20.3857	14.1574
Gut_2	32.2485	18.5016		Gut_2	30.033	19.1951		Gut_2	32.6317	23.571		FB_5	21.8402	14.1505
Gut_3	34.0385	18.5261		Gut_3	30.9209	20.3435		Gut_3	33.4025	23.1686		FB_6	21.2279	15.2633
SG_1	26.8671	19.5626		SG_1	12.6979	16.0399		SG_1	20.2165	20.3516		Gut_1	24.9995	17.7595
SG_2	29.335	22.25		SG_2	13.4016	17.2206		SG_2	15.629	17.1327		Gut_2	16.5001	16.4733
SG_3	25.2102	20.1199		SG_3	16.0078	18.1566		SG_3	20.0756	17.4443		Gut_3	15.1788	16.3533
								SG_4	20.9097	22.8103		Gut_4	17.1503	16.1216
B. mori	XP_021209119	BmGAPDH		M. sexta	MsHi-Like	MsUbi						Gut_5	18.013	16.2859
FB_1	33.4504	23.9197		FB_1	29.2767	18.2127		C. Virescens	PCG69794	CvEif4a		Gut_6	16.6364	17.2607
FB_2	33.2947	20.1273		FB_2	28.6703	17.595		FB_1	35.0986	21.1284		SG_1	28.2058	14.808
FB_3	35.9572	18.254		FB_3	31.143	18.4847		FB_2	33.3121	21.1501		SG_2	33.8672	16.488
Gut_1	32.2041	18.4466		Gut_1	31.3854	23.2514		FB_3	32.2232	20.171		SG_3	30.2198	13.4829
Gut_2	30.7807	18.5016		Gut_2	28.9652	20.4556		Gut_1	33.3009	21.6832		SG_4	31.7062	15.5893
Gut_3	32.7405	18.5261		Gut_3	29.2404	21.6587		Gut_2	34.6271	23.7313		SG_5	30.8751	13.4321
SG_1	24.3935	19.5626		SG_1	27.7267	18.2773		Gut_3	35.7035	23.5634		SG_6	29.1534	14.7595
SG_2	27.6941	22.25		SG_2	28.157	19.3627		SG_1	20.2407	21.608
SG_3	25.3152	20.1199		SG_3	29.6333	20.1791		SG_2	15.4076	17.5509
								SG_3	17.4539	18.1141
				M. sexta	XP_030020891 (MsHi-2)	MsUbi		SG_4	19.3657	19.8518
				FB_1	ND	19.136
				FB_2	ND	18.4061		C. Virescens	PCG65227	CvEif4a
				FB_3	ND	19.5668		FB_1	ND	23.0484
				Gut_1	ND	21.0523		FB_2	ND	23.95
				Gut_2	ND	22.7802		FB_3	ND	23.5281
				Gut_3	ND	27.7475		Gut_1	ND	24.913
				SG_1	17.6237	18.7127		Gut_2	ND	26.4047
				SG_2	19.5434	19.5154		Gut_3	ND	26.3981
				SG_3	19.7894	20.408		SG_1	28.9408	20.5933
								SG_2	32.4292	23.0131
				M. sexta	XP_030037989	MsUbi		SG_3	31.3132	23.7197
				FB_1	ND	19.136		SG_4	30.2833	22.8484
				FB_2	ND	18.4061
				FB_3	ND	19.5668		C. Virescens	PCG65132	CvEif4a
				Gut_1	ND	21.0523		FB_1	ND	23.0484
				Gut_2	ND	22.7802		FB_2	ND	23.95
				Gut_3	ND	27.7475		FB_3	ND	23.5281
				SG_1	32.6441	18.7127		Gut_1	ND	24.913
				SG_2	36.0227	19.5154		Gut_2	ND	26.4047
				SG_3	33.7893	20.408		Gut_3	ND	26.3981
								SG_1	21.0827	20.4522
								SG_2	23.3736	23.0131
								SG_3	25.0066	23.7197
								SG_4	25.2139	22.8484
								C. Virescens	PCG76483	CvEif4a
								FB_1	ND	23.0484
								FB_2	ND	23.95
								FB_3	ND	23.5281
								Gut_1	ND	24.913
								Gut_2	ND	26.4047
								Gut_3	ND	26.3981
								SG_1	28.089	20.4522
								SG_2	30.4182	23.0131
								SG_3	33.0926	23.7197
								SG_4	31.6459	22.8484

## Sheet: Fig. 2a
		Z3AL	E2AL	Response factor:	31.6205					Z3AL	E2AL
Speices	Treatments	Area	Area	E2AL Area with response factor	% E2AL	Buffer average	relative level to buffer			Area	Area
	Z3AL_buffer	271401	256230	8103.29	2.89916	2.96128			E2AL_5nmol		13370743
	Z3AL_buffer	267620	325963	10308.6	3.70908				E2AL_5nmol		12681935
	Z3AL_buffer	778503	607965	19226.9	2.4102				E2AL_5nmol		5349959
	Z3AL_buffer	428543	417392	13200	2.98817				Z3AL_5nmol	354006
	Z3AL_buffer	393521	405770	12832.5	3.15796				Z3AL_5nmol	382009
	Z3AL_buffer	374394	326416	10322.9	2.68325				Z3AL_5nmol	257095
	Z3AL_buffer	258466	242454	7667.62	2.88112
C. Virescens	PCG65227_1ug	469477	487085	15404.1	3.17688		1.07281		Response factor		31.6205
C. Virescens	PCG65227_1ug	644068	566803	17925.2	2.70776		0.914388
C. Virescens	PCG65227_1ug	426107	549464	17376.8	3.91825		1.32316
C. Virescens	PCG65227_0,1ug	670837	423473	13392.4	1.95729		0.660961
C. Virescens	PCG65227_0,1ug	760280	634677	20071.7	2.57213		0.868589
C. Virescens	PCG65227_0,1ug	441743	473091	14961.5	3.27598		1.10627
C. Virescens	PCG65227_0,01ug	312750	322268	10191.7	3.15591		1.06572
C. Virescens	PCG65227_0,01ug	522816	446446	14118.9	2.62953		0.887972
C. Virescens	PCG65227_0,01ug	486760	425662	13461.6	2.69112		0.908771
C. Virescens	PCG76483_1ug	129483	42980	1359.24	1.03884		0.836694
C. Virescens	PCG76483_1ug	552763	453150	14330.9	2.52708		0.853373
C. Virescens	PCG76483_1ug	113975	40462	1279.61	1.11025		0.894205
C. Virescens	PCG76483_0.1ug	386714	330958	10466.6	2.63522		0.889891
C. Virescens	PCG76483_0.1ug	346741	339146	10725.5	3.00042		1.01322
C. Virescens	PCG76483_0.1ug	284664	323522	10231.4	3.4695		1.17162
C. Virescens	PCG76483_0.01ug	380887	370971	11732	2.98813		1.00907
C. Virescens	PCG76483_0.01ug	231249	285263	9021.46	3.75471		1.26793
C. Virescens	PCG76483_0.01ug	250767	246940	7809.49	3.02019		1.01989
M. sexta	XP_030037989_1ug	558793	828274	26194.2	4.47774		1.5121
M. sexta	XP_030037989_1ug	523242	804351	25437.6	4.63616		1.56559
M. sexta	XP_030037989_1ug	650614	823743	26050.9	3.8499		1.30008
M. sexta	XP_030037989_0,1ug	775377	586331	18542.7	2.33559		0.788711
M. sexta	XP_030037989_0,1ug	348821	371912	11761.7	3.26187		1.10151
M. sexta	XP_030037989_0,1ug	853855	456100	14424.2	1.66124		0.560987
M. sexta	XP_030037989_0,01ug	469335	383383	12124.5	2.51828		0.850403
M. sexta	XP_030037989_0,01ug	463673	393824	12454.7	2.61583		0.883346
M. sexta	XP_030037989_0,01ug	429261	410707	12988.6	2.93695		0.991783
P. rapae	ENSPRPP00005026259_1ug	480870	700624	22157.3	4.40479		1.48746
P. rapae	ENSPRPP00005026259_1ug	354910	595299	18826.4	5.03734		1.70107
P. rapae	ENSPRPP00005026259_1ug	479100	641033	20272.7	4.05963		1.37091
P. rapae	ENSPRPP00005026259_0,1ug	375440	410846	12993	3.34498		1.12957
P. rapae	ENSPRPP00005026259_0,1ug	334929	385901	12204.1	3.51569		1.18722
P. rapae	ENSPRPP00005026259_0,1ug	410363	418976	13250.1	3.12789		1.05626
P. rapae	ENSPRPP00005026259_0,01ug	475674	410883	12994.2	2.6591		0.897958
P. rapae	ENSPRPP00005026259_0,01ug	455162	404181	12782.2	2.73157		0.922431
P. rapae	ENSPRPP00005026259_0,01ug	473277	391355	12376.6	2.54845		0.86059
		Z3AL	E2AL	Response factor:	31.6205					Z3AL	E2AL
Speices	Treatments	Area	Area	E2AL Area with response factor	% E2AL	Buffer average	relative level to buffer			Area	Area
	Z3AL_buffer	190043	207366	6557.96	3.33567	3.23536			E2AL_5nmol		13370743
	Z3AL_buffer	266848	258725	8182.19	2.97502				E2AL_5nmol		12681935
	Z3AL_buffer	252816	280974	8885.82	3.3954				E2AL_5nmol		5349959
C. Virescens	PCG65132	653675	960073	30362.4	4.4387		1.37193		Z3AL_5nmol	354006
C. Virescens	PCG65132	255219	511642	16180.7	5.96195		1.84275		Z3AL_5nmol	382009
C. Virescens	PCG65132	296862	551537	17442.4	5.54952		1.71527		Z3AL_5nmol	257095
C. Virescens	PCG65132	292473	326325	10320	3.40828		1.05345
C. Virescens	PCG65132	206520	308746	9764.11	4.51448		1.39536		Response factor		31.6205
C. Virescens	PCG65132	295672	341653	10804.8	3.52549		1.08967
C. Virescens	PCG65132	187816	257431	8141.27	4.15461		1.28413
C. Virescens	PCG65132	287505	293751	9289.89	3.13007		0.967456
C. Virescens	PCG65132	274144	254147	8037.41	2.84831		0.88037
M. sexta	XP_030020891	407642	1826339	57758.1	12.4104		3.83587
M. sexta	XP_030020891	343284	1870394	59151.3	14.6983		4.54303
M. sexta	XP_030020891	206503	1108921	35069.7	14.5172		4.48705
M. sexta	XP_030020891	253246	625732	19788.8	7.24772		2.24016
M. sexta	XP_030020891	209424	532255	16832.6	7.4396		2.29947
M. sexta	XP_030020891	225884	573027	18122	7.42687		2.29553
M. sexta	XP_030020891	288164	559760	17702.4	5.78764		1.78887
M. sexta	XP_030020891	292105	576988	18247.3	5.87954		1.81727
M. sexta	XP_030020891	239020	466193	14743.4	5.80989		1.79575
		Z3AL	E2AL	Response factor:	31.0601					Z3AL	E2AL
Speices	Treatments	Area	Area	E2AL Area with response factor	% E2AL	Buffer average	relative level to buffer			Area	Area
	Z3AL_buffer	545764	57338	1846.03	0.337108	0.305836			E2AL_2nmol		4752891
	Z3AL_buffer	466255	49953	1608.27	0.343748				E2AL_2nmol		4125946
	Z3AL_buffer	471955	45868	1476.75	0.311925				Z3AL_2nmol	139511
	Z3AL_buffer	788308	56584	1821.76	0.230565				Z3AL_2nmol	146349
B. mori	XP_021209119	248567	46213	1487.86	0.595013		1.94553
B. mori	XP_021209119	216205	42243	1360.04	0.625119		2.04397		Response factor		31.6205
B. mori	XP_021209119	276059	20512	660.397	0.238652		0.780327
B. mori	XP_021209119	249529	38964	1254.47	0.500221		1.63559
B. mori	XP_021209119	400937	66317	2135.12	0.529712		1.73201
B. mori	XP_021209119	478268	34966	1125.75	0.234829		0.767825
B. mori	XP_021209119	505317	47475	1528.49	0.301569		0.986048
B. mori	XP_021209119	474497	44141	1421.15	0.298612		0.976379
B. mori	XP_021209119	426396	39952	1286.28	0.300756		0.98339
B. mori	NP_001177919	578550	67368	2168.96	0.373495		1.22123
B. mori	NP_001177919	383767	55892	1799.48	0.466711		1.52602
B. mori	NP_001177919	589503	59097	1902.67	0.321719		1.05193
B. mori	NP_001177919	700521	142599	4591.07	0.651112		2.12896
B. mori	NP_001177919	533615	114370	3682.22	0.685322		2.24082
B. mori	NP_001177919	520066	122581	3946.58	0.753145		2.46258
B. mori	NP_001177919	149956	115067	3704.66	2.41093		7.88309
B. mori	NP_001177919	225269	132289	4259.13	1.8556		6.06731
B. mori	NP_001177919	277792	141288	4548.86	1.61112		5.26793
		Z3AL	E2AL	Response factor:	27.4413					Z3AL	E2AL
Speices	Treatments	Area	Area	E2AL Area with response factor	% E2AL	Buffer average	relative level to buffer			Area	Area
	Z3AL_buffer	510881	328198	11960	2.287	1.99075			E2AL_2nmol		5183687
	Z3AL_buffer	559756	270064	9841.5	1.728				E2AL_2nmol		4425600
	Z3AL_buffer	420700	247990	9037.09	2.103				E2AL_2nmol		4595559
	Z3AL_buffer	555822	286623	10444.9	1.845				Z3AL_2nmol	221205
M. sexta	MsHi-1_1ug	85183	1777046	64758	43.189		21.6948		Z3AL_2nmol	158760
M. sexta	MsHi-1_1ug	69207	1728122	62975.1	47.643		23.9322		Z3AL_2nmol	137679
M. sexta	MsHi-1_1ug	17431	316941	11549.8	39.853		20.0191
M. sexta	MsHi-1_0,1ug	360983	1358217	49495.3	12.058		6.05701		Response factor		27.4413
M. sexta	MsHi-1_0,1ug	299541	1471205	53612.7	15.181		7.62577
M. sexta	MsHi-1_0,1ug	279056	1016846	37055.3	11.722		5.88823
M. sexta	MsHi-1_0,01ug	473362	418992	15268.6	3.125		1.56976
M. sexta	MsHi-1_0,01ug	498559	420824	15335.4	2.984		1.49893
M. sexta	MsHi-1_0,01ug	506726	477062	17384.8	3.317		1.66621
D. plexippus	DpHi-1_1ug	408879	717947	26163	6.014		3.02097
D. plexippus	DpHi-1_1ug	405786	698369	25449.5	5.902		2.96471
D. plexippus	DpHi-1_1ug	436505	646943	23575.5	5.124		2.5739
D. plexippus	DpHi-1_0,1ug	565154	370607	13505.4	2.334		1.17242
D. plexippus	DpHi-1_0,1ug	446369	376281	13712.2	2.98		1.49692
D. plexippus	DpHi-1_0,1ug	436790	343166	12505.4	2.783		1.39797
D. plexippus	DpHi-1_0,01ug	437495	262934	9581.67	2.143		1.07648
D. plexippus	DpHi-1_0,01ug	335788	256535	9348.49	2.709		1.36079
D. plexippus	DpHi-1_0,01ug	528620	321436	11713.6	2.168		1.08904
C. Virescens	CvHi-1_1ug	326135	507454	18492.3	5.366		2.69547
C. Virescens	CvHi-1_1ug	339130	466882	17013.8	4.777		2.3996
C. Virescens	CvHi-1_1ug	392203	549290	20016.9	4.856		2.43928
C. Virescens	CvHi-1_0,1ug	617031	356172	12979.4	2.06		1.03479
C. Virescens	CvHi-1_0,1ug	380021	321819	11727.5	2.994		1.50396
C. Virescens	CvHi-1_0,1ug	410958	371487	13537.5	3.189		1.60191
C. Virescens	CvHi-1_0,01ug	467237	278925	10164.4	2.129		1.06945
C. Virescens	CvHi-1_0,01ug	477302	300995	10968.7	2.246		1.12822
C. Virescens	CvHi-1_0,01ug	465969	275531	10040.7	2.109		1.0594
C. Virescens	PCG69794_1ug	471082	154492	5629.9	1.181		0.593244
C. Virescens	PCG69794_1ug	385947	133701	4872.25	1.247		0.626397
C. Virescens	PCG69794_1ug	434060	143765	5238.99	1.193		0.599272
C. Virescens	PCG69794_0,1ug	473839	298513	10878.2	2.244		1.12721
C. Virescens	PCG69794_0,1ug	422609	283442	10329	2.386		1.19854
C. Virescens	PCG69794_0,1ug	305852	233989	8526.88	2.712		1.3623
C. Virescens	PCG69794_0,01ug	455542	275353	10034.2	2.155		1.08251
C. Virescens	PCG69794_0,01ug	405846	275347	10034	2.413		1.21211
C. Virescens	PCG69794_0,01ug	388293	276825	10087.9	2.532		1.27188
		Z3AL	E2AL	Response factor:	42.3539					Z3AL	E2AL
Speices	Treatments	Area	Area	E2AL Area with response factor	% E2AL	Buffer average	relative level to buffer			Area	Area
	Z3AL_buffer	1335928	1137117	26848	1.97009	1.82864			E2AL_2nmol		19252683
	Z3AL_buffer	946462	925544	21852.6	2.25677				E2AL_2nmol		5352657
	Z3AL_buffer	1431174	1153680	27239	1.86772				E2AL_2nmol		3651724
	Z3AL_buffer	1313755	879876	20774.4	1.55668				Z3AL_2nmol	286335
	Z3AL_buffer	1945320	1307073	30860.7	1.56163				Z3AL_2nmol	283393
	Z3AL_buffer	1748132	1243617	29362.5	1.6519				Z3AL_2nmol	97437
	Z3AL_buffer	1643655	1073530	25346.6	1.51867
	Z3AL_buffer	1942946	1263826	29839.6	1.51256				Response factor		42.3539
	Z3AL_buffer	967915	744590	17580.2	1.78389
	Z3AL_buffer	1074034	989914	23372.4	2.12979
	Z3AL_buffer	389103	388875	9181.56	2.30528
M. sexta	Hi-like_0.01ug	939001	970871	22922.8	2.38302		1.30317
M. sexta	Hi-like_0.01ug	1143826	1156921	27315.5	2.33239		1.27548
M. sexta	Hi-like_0.01ug	644794	760335	17951.9	2.70872		1.48128
M. sexta	Hi-like_0.1ug	860574	649315	15330.7	1.75027		0.957145
M. sexta	Hi-like_0.1ug	1030353	926251	21869.3	2.07839		1.13658
M. sexta	Hi-like_0.1ug	645225	729312	17219.5	2.59938		1.42149
M. sexta	Hi-like_1ug	894826	639267	15093.4	1.65877		0.907107
M. sexta	Hi-like_1ug	1165171	638153	15067.1	1.27662		0.698127
M. sexta	Hi-like_1ug	478048	310111	7321.89	1.50852		0.824942

## Sheet: Fig. 3
		Z3AL	Z3AL	E2AL	E2AL			Z3OL	Z3OL	E2OL	E2OL					Standard cuve	Weight (ng)	Z3AL Area				weight (ng)	E2AL Area					weight (ng)	Z3OL Area						weight (ng)	E2OL Area
Speices	Treatments (W= wounding)	Area	Weight (ng)	Area	Weight (ng)	E2AL/total aldehyde (%)	Z3AL/total aldehyde (%)	Area	Weight (ng)	Area	Weight (ng)	E2oL/total alchohol (%)	Z3AL/total alchohol (%)				98140	3.39977e+07				981.5	8.0626e+06					1001.6	3.0219e+07						1001.6	1.46698e+07
	Microtom_W+Water	3315015	9001.15	1040915	145.642	1.59228	98.4077	9031335	306.862	ND	ND	0	100				9814	3.95135e+06				98.15	502024					100.16	2.47553e+06						100.16	1.07342e+06
	Microtom_W+Water	4736884	13127.6	1846662	241.733	1.80811	98.1919	6139260	211.926	ND	ND	0	100				981.4	227832				9.815	29832.2					10.016	223820						10.016	51349.1
	Microtom_W+Water	6543297	18370.2	2316919	297.814	1.59532	98.4047	11411311	384.987	ND	ND	0	100
	Microtom_W+Water	5772138	16132.1	2219325	286.176	1.74303	98.257	9922085	336.102	ND	ND	0	100
	Microtom_W+Water	4282244	11808.2	1714525	225.975	1.87777	98.1222	6425983	221.338	ND	ND	0	100
M. sexta	Microtom_W+MsHI	459200	713.092	5195817	641.142	47.3435	52.6565	5411574	188.038	667928	667928	24.6967	75.3033
M. sexta	Microtom_W+MsHI	225916	36.0623	5641615	694.306	95.0624	4.93755	3928650	139.36	295532	295532	20.82	79.18
M. sexta	Microtom_W+MsHI	436304	646.644	6620616	811.059	55.6395	44.3605	4386555	154.391	256511	256511	18.0571	81.9429
M. sexta	Microtom_W+MsHI	1444528	3572.68	10966385	1329.32	27.1179	72.8821	5377912	186.933	433389	433389	19.7165	80.2835
M. sexta	Microtom_W+MsHI	756579	1576.14	11281460	1366.89	46.4452	53.5548	5947986	205.647	741534	741534	24.4676	75.5324
M. sexta	Microtom_W+MsHI_Boild	2753259	7370.84	1205250	165.24	2.19266	97.8073	9772511	331.192	ND	ND	0	100
M. sexta	Microtom_W+MsHI_Boild	3336246	9062.76	1584849	210.51	2.27007	97.7299	10918662	368.815	ND	ND	0	100
M. sexta	Microtom_W+MsHI_Boild	2053468	5339.93	911023	130.152	2.37934	97.6207	8929272	303.511	ND	ND	0	100
M. sexta	Microtom_W+MsHI_Boild	2620669	6986.04	1178969	162.106	2.26781	97.7322	8432733	287.212	ND	ND	0	100
M. sexta	Microtom_W+MsHI_Boild	4485163	12397.1	1773855	233.05	1.84519	98.1548	8409988	286.465	ND	ND	0	100
C. Virescens	Microtom_W+CvHI	3019342	8143.05	3295218	414.483	4.84348	95.1565	5788727	200.419	46511	46511	9.03625	90.9637
C. Virescens	Microtom_W+CvHI	2272567	5975.79	2817474	357.509	5.64491	94.3551	6443317	221.907	55796	55796	8.46947	91.5305
C. Virescens	Microtom_W+CvHI	3794355	10392.3	3011645	380.665	3.53353	96.4665	7549271	258.211	48863	48863	7.2113	92.7887
C. Virescens	Microtom_W+CvHI	2911868	7831.15	3918551	488.819	5.87526	94.1247	6869094	235.883	108939	108939	9.27146	90.7285
C. Virescens	Microtom_W+CvHI	2488773	6603.25	3383758	425.042	6.04758	93.9524	6163833	212.732	23126	23126	7.93608	92.0639
C. Virescens	Microtom_W+CvHI	2515892	6681.96	3763218	470.295	6.57548	93.4245	10327901	349.423	136950	136950	6.92232	93.0777
C. Virescens	Microtom_W+CvHI_Boild	3153176	8531.46	1442475	193.531	2.21812	97.7819	8416398	286.676	ND	ND	0	100
C. Virescens	Microtom_W+CvHI_Boild	3973775	10913	1529952	203.963	1.83471	98.1653	9988095	338.268	ND	ND	0	100
C. Virescens	Microtom_W+CvHI_Boild	2480643	6579.66	966812	136.805	2.03686	97.9631	8059527	274.961	ND	ND	0	100
C. Virescens	Microtom_W+CvHI_Boild	2562939	6818.5	1039026	145.417	2.08815	97.9118	7118659	244.076	ND	ND	0	100
C. Virescens	Microtom_W+CvHI_Boild	3157890	8545.14	1114507	154.419	1.77502	98.225	7485560	256.12	ND	ND	0	100
		Z3AL	E2AL	Response factor:	38.0345		Z3OL	E2OL			Z3AL	E2AL
Speices	Treatments (W= wounding)	Area	Area	E2AL Area with response factor	E2AL/total aldehyde (%)	Z3AL/total aldehyde (%)	Area	Area			Area	Area
	Milkeweed_W+Water	226979	179299	4714.12	2.03464	97.9654	ND	ND		E2AL_2nmol		5367195
	Milkeweed_W+Water	173985	55418	1457.05	0.8305	99.1695	ND	ND		E2AL_2nmol		4848014
	Milkeweed_W+Water	1053395	208721	5487.68	0.518252	99.4817	ND	ND		E2AL_2nmol		4910299
	Milkeweed_W+Water	280301	61047	1605.04	0.569354	99.4306	ND	ND		Z3AL_2nmol	123978
	Milkeweed_W+Water	726912	164972	4337.43	0.593154	99.4068	ND	ND		Z3AL_2nmol	108308
	Milkeweed_W+Water	206350	29475	774.955	0.374149	99.6259	ND	ND		Z3AL_2nmol	165393
D. plexippus	Milkeweed_W+DpHI	213107	344535	9058.49	4.07736	95.9226	ND	ND
D. plexippus	Milkeweed_W+DpHI	76127	87019	2287.9	2.91768	97.0823	ND	ND		Response factor		38.0345
D. plexippus	Milkeweed_W+DpHI	129583	104209	2739.86	2.07058	97.9294	ND	ND
D. plexippus	Milkeweed_W+DpHI	202332	367144	9652.93	4.55359	95.4464	ND	ND
D. plexippus	Milkeweed_W+DpHI	99376	96120	2527.18	2.47998	97.52	ND	ND
D. plexippus	Milkeweed_W+DpHI_Boild	128891	20254	532.517	0.411453	99.5885	ND	ND
D. plexippus	Milkeweed_W+DpHI_Boild	150215	66657	1752.54	1.15323	98.8468	ND	ND
D. plexippus	Milkeweed_W+DpHI_Boild	170999	53409	1404.23	0.814501	99.1855	ND	ND
D. plexippus	Milkeweed_W+DpHI_Boild	149438	68191	1792.87	1.18552	98.8145	ND	ND
D. plexippus	Milkeweed_W+DpHI_Boild	430356	317826	8356.26	1.90473	98.0953	ND	ND
		Z3AL	E2AL	Response factor:	57.1484		Z3OL	E2OL			Z3AL	E2AL
Speices	Treatments (W= wounding)	Area	Area	E2AL Area with response factor	E2AL/total aldehyde (%)	Z3AL/total aldehyde (%)	Area	Area			Area	Area
	Mulberry_W+Water	881453	1070475	18731.5	2.08085	97.9191	ND	ND		E2AL_2nmol		13596258
	Mulberry_W+Water	826547	1782753	31195.2	3.63689	96.3631	ND	ND		E2AL_2nmol		16375162
	Mulberry_W+Water	1450664	2451720	42900.9	2.87239	97.1276	ND	ND		Z3AL_2nmol	250713
	Mulberry_W+Water	5231888	2721844	47627.7	0.902122	99.0979	ND	ND		Z3AL_2nmol	273736
	Mulberry_W+Water	1834149	3119419	54584.5	2.89001	97.11	ND	ND
B. mori	Mulberry_W+BmHI	1279089	3348216	58588.1	4.37984	95.6202	ND	ND		Response factor		57.1484
B. mori	Mulberry_W+BmHI	1700262	8082881	141437	7.67969	92.3203	ND	ND
B. mori	Mulberry_W+BmHI	514216	1105911	19351.6	3.62683	96.3732	ND	ND
B. mori	Mulberry_W+BmHI	1338928	3022501	52888.6	3.79997	96.2	ND	ND
B. mori	Mulberry_W+BmHI	875148	3204814	56078.8	6.02204	93.978	ND	ND
B. mori	Mulberry_W+BmHI	962908	4323863	75660.3	7.28505	92.7149	ND	ND
B. mori	Mulberry_W+BmHI_Boild	5005075	6165044	107878	2.10989	97.8901	ND	ND
B. mori	Mulberry_W+BmHI_Boild	3356347	4645340	81285.6	2.36458	97.6354	ND	ND
B. mori	Mulberry_W+BmHI_Boild	1062626	1664327	29122.9	2.66755	97.3325	ND	ND
B. mori	Mulberry_W+BmHI_Boild	2022222	3696535	64683.1	3.09947	96.9005	ND	ND
B. mori	Mulberry_W+BmHI_Boild	1686788	2336252	40880.4	2.36622	97.6338	ND	ND

## Sheet: Fig, 4a-e
	Z3AL	E2AL	Response factor:	27.4413					Z3AL	E2AL
Treatments	Area	Area	E2AL Area with response factor	Total Hexenal	% E2AL				Area	Area
Buffer without FAD	3489224	597266	21765.2	3.51099e+06	0.619916			E2AL_2nmol		5183687
Buffer without FAD	3065700	407032	14832.8	3.08053e+06	0.481501			E2AL_2nmol		4425600
Buffer without FAD	2649839	437472	15942.1	2.66578e+06	0.598027			E2AL_2nmol		4595559
Buffer without FAD	3165720	250345	9122.91	3.17484e+06	0.28735			Z3AL_2nmol	221205
Buffer without FAD	3252999	342446	12479.2	3.26548e+06	0.382155			Z3AL_2nmol	158760
Buffer without FAD	3536949	414868	15118.4	3.55207e+06	0.425621			Z3AL_2nmol	137679
Buffer with FAD	3003630	443398	16158	3.01979e+06	0.535072
Buffer with FAD	3434156	447988	16325.3	3.45048e+06	0.473131			Response factor		27.4413
Buffer with FAD	3808013	570474	20788.9	3.8288e+06	0.54296
Buffer with FAD	3884626	447724	16315.7	3.90094e+06	0.41825
Buffer with FAD	3531873	411623	15000.1	3.54687e+06	0.422911
Buffer with FAD	3235669	525107	19135.6	3.2548e+06	0.587919
MsHI without FAD	2447639	4770534	173845	2.62148e+06	6.63154
MsHI without FAD	2301007	4051279	147634	2.44864e+06	6.02923
MsHI without FAD	2476826	2509988	91467.4	2.56829e+06	3.56141
MsHI without FAD	2143814	2175973	79295.4	2.22311e+06	3.56687
MsHI without FAD	2735752	2994882	109138	2.84489e+06	3.83627
MsHI with FAD	1759850	4096158	149270	1.90912e+06	7.81877
MsHI with FAD	1466580	3544903	129181	1.59576e+06	8.09527
MsHI with FAD	1334079	3486010	127035	1.46111e+06	8.69439
MsHI with FAD	1394534	2437900	88840.4	1.48337e+06	5.98908
MsHI with FAD	1739900	2491287	90785.9	1.83069e+06	4.95912
CvHI without FAD	1529110	2313527	84308.1	1.61342e+06	5.22543
CvHI without FAD	1310575	2699350	98368	1.40894e+06	6.98169
CvHI without FAD	1093005	872630	31799.8	1.1248e+06	2.82714
CvHI without FAD	640697	586021	21355.4	662052	3.22564
CvHI without FAD	763131	792388	28875.7	792007	3.64589
CvHI with FAD	1316397	2950524	107521	1.42392e+06	7.55108
CvHI with FAD	1143625	2800836	102066	1.24569e+06	8.19355
CvHI with FAD	791920	847202	30873.2	822793	3.75224
CvHI with FAD	875700	1014704	36977.2	912677	4.05151
CvHI with FAD	536428	806298	29382.6	565811	5.19301
DpHI without FAD	1782753	1485483	54133	1.83689e+06	2.947
DpHI without FAD	2199430	1211042	44132	2.24356e+06	1.96705
DpHI without FAD	1940960	1323447	48228.2	1.98919e+06	2.42452
DpHI without FAD	2502303	1306622	47615.1	2.54992e+06	1.86732
DpHI without FAD	2217472	1179268	42974.1	2.26045e+06	1.90114
DpHI with FAD	2181703	2547271	92826	2.27453e+06	4.08111
DpHI with FAD	2546293	2168622	79027.5	2.62532e+06	3.01021
DpHI with FAD	1174024	1842619	67147.6	1.24117e+06	5.41001
DpHI with FAD	2003725	1586595	57817.7	2.06154e+06	2.80458
DpHI with FAD	1932663	1690856	61617.1	1.99428e+06	3.08969
DpHI with FAD	1227776	1722589	62773.5	1.29055e+06	4.86409
	Z3AL	E2AL	Response factor:	30.7386					Z3AL	E2AL
Treatments	Area	Area	E2AL Area with response factor	Total Hexenal	% E2AL				Area	Area
BmHI without FAD	250432	139371	4534.07	254966	1.7783			E2AL_2nmol		4660991
BmHI without FAD	291357	118726	3862.44	295219	1.30833			E2AL_2nmol		4125946
BmHI without FAD	229626	88144	2867.53	232494	1.23338			Z3AL_2nmol	139511
BmHI with FAD	112528	121531	3953.69	116482	3.39426			Z3AL_2nmol	146349
BmHI with FAD	131986	91357	2972.06	134958	2.20221
BmHI with FAD	144817	123148	4006.3	148823	2.69198			Response factor		30.7386

## Sheet: Fig 4i
	Z3AL	E2AL	Response factor:	60.6577
Treatments	Area	Area	E2AL Area with response factor	Total Hexenal	% E2AL				Z3AL	E2AL
Z3AL_buffer	1126579	661285	10901.9	1.13748e+06	0.958425				Area	Area
Z3AL_buffer	2057254	922841	15213.9	2.07247e+06	0.734096			E2AL_2nmol		14668107
Z3AL_buffer	2640971	1168852	19269.6	2.66024e+06	0.724356			E2AL_2nmol		17880656
Z3AL_buffer	2059138	993780	16383.4	2.07552e+06	0.789363			Z3AL_2nmol	251698
Z3AL_buffer	2691581	1213214	20001	2.71158e+06	0.737613			Z3AL_2nmol	284899
Z3AL_buffer	1629259	886268	14611	1.64387e+06	0.888815
MsHi_wt	1242991	10319488	170126	1.41312e+06	12.0391			Response factor		60.6577
MsHi_wt	1536210	10829062	178527	1.71474e+06	10.4113
MsHi_wt	1026367	10002894	164907	1.19127e+06	13.8429
MsHi_wt	1176100	10035296	165441	1.34154e+06	12.3322
MsHi_wt	558950	3706595	61106.7	620057	9.85502
MsHi_N559A_5x	3168311	889379	14662.3	3.18297e+06	0.460646
MsHi_N559A_5x	2886706	1036441	17086.7	2.90379e+06	0.588427
MsHi_N559A_5x	3309819	1231952	20309.9	3.33013e+06	0.609883
MsHi_N559A	3623890	1658387	27340.1	3.65123e+06	0.748791
MsHi_N559A	2014473	874874	14423.1	2.0289e+06	0.710885
MsHi_N559A	4226029	1854712	30576.7	4.25661e+06	0.718335
MsHi_H521A_5x	1498523	6041941	99607.1	1.59813e+06	6.23273
MsHi_H521A_5x	1211265	4563997	75241.8	1.28651e+06	5.84853
MsHi_H521A_5x	2031435	6189457	102039	2.13347e+06	4.78276
MsHi_H521A_5x	1804483	5467377	90134.9	1.89462e+06	4.75742
MsHi_H521A_5x	1770404	5367730	88492.1	1.8589e+06	4.76046
MsHi_H521A	878531	1055081	17394	895925	1.94146
MsHi_H521A	3397406	4485177	73942.4	3.47135e+06	2.13008
MsHi_H521A	5032980	6850823	112942	5.14592e+06	2.19479
MsHi_H521A	2449020	3151485	51955.2	2.50098e+06	2.0774
MsHi_H521A	2694446	4018335	66246	2.76069e+06	2.39962
MsHi_H135A_5x	3679178	1254248	20677.5	3.69986e+06	0.558872
MsHi_H135A_5x	3541802	1299447	21422.6	3.56322e+06	0.601214
MsHi_H135A_5x	4080754	1381799	22780.3	4.10353e+06	0.555137
MsHi_H135A	3434906	1571995	25915.8	3.46082e+06	0.748834
MsHi_H135A	2200743	960260	15830.8	2.21657e+06	0.714201
MsHi_H135A	2850288	1461069	24087.1	2.87438e+06	0.837994

## Sheet: Fig 4j
Sample	Protein quantitiy (ng)	Z3AL concentration (μM)	% E2AL conversion (subtract buffer control)	E2AL amount (μM)	Reaction rate (μM/s/ng)
MsHi_WT	37.5	5	5.34904	0.267452	5.94338e-05
MsHi_WT	37.5	10	4.33507	0.433507	9.63348e-05
MsHi_WT	37.5	20	5.96399	1.1928	0.000265066
MsHi_WT	37.5	40	3.62993	1.45197	0.00032266
MsHi_WT	37.5	80	2.913	2.3304	0.000517867
MsHi_WT	37.5	160	2.45892	3.93427	0.000874283
MsHi_WT	37.5	500	0.547326	2.73663	0.00060814
MsHi_WT	37.5	1000	0.356737	3.56737	0.000792749
MsHi_WT	37.5	2000	0.189723	3.79446	0.000843214
MsHi_WT	37.5	4000	0.067065	2.6826	0.000596134
MsHi_H521A	112.5	125	0.760968	0.95121	7.046e-05
MsHi_H521A	112.5	250	0.741433	1.85358	0.000137302
MsHi_H521A	112.5	500	0.710529	3.55264	0.000263159
MsHi_H521A	112.5	1000	0.595823	5.95823	0.00044135
MsHi_H521A	112.5	2000	0.332027	6.64054	0.000491892
MsHi_H521A	112.5	4000	0.216827	8.67306	0.000642449
